# Supplementary material for: Screening of Tyrosinase, Xanthine Oxidase, and α-Glucosidase Inhibitors from Polygoni Cuspidati Rhizoma et Radix by Ultrafiltration and HPLC Analysis
Source: Molecules. 2023 May 18;28(10):4170. doi: 10.3390/molecules28104170 (PMC10221946; doi:10.3390/molecules28104170)
Supplement: Supplementary file 1 [file molecules-28-04170-s001.zip]

Archive with 1 entries (1 files):
- molecules-2316611-supplementary.pdf
